# Supplementary material for: Systematic Evaluation of Signal Peptide-Driven Protein Secretion in the Fast-Growing Cyanobacterium Synechococcus sp. PCC 11901
Source: Biomolecules. 2026 Jun 13;16(6):870. doi: 10.3390/biom16060870 (PMC13297417; doi:10.3390/biom16060870)
Supplement: Supplementary file 1 [file biomolecules-16-00870-s001.zip]

Archive with 12 entries (12 files):
- Figure S1 Intracellular eYFP fluorescence time course.tif
- Figure S10 - RSF1010 vs mrr under constitutive expression (Pcpc560, 24h).tif
- Figure S11 - RSF1010 vs mrr under IPTG-inducible expression.tif
- Figure S2 Whole-culture eYFP fluorescence time course.tif
- Figure S3 Chemidoc UV Images futA fluorescence time course.tif
- Figure S4 % Secreted day 7 bart chart .tif
- Figure S5 Extracellular day 7 bar chart.tif
- Figure S6 Grouped daily extracellular eYFP fluorescence.tif
- Figure S7 - Grouped daily  secretion efficiency for all constructs.tif
- Figure S8 Congo Red colony overlay assay.tif
- Figure S9 - MBG4 raw Absorbance at 400nm.tif
- Supplementary Table S1..xlsx
